# Supplementary material for: Tandem Expression of a Mobile RNA and Its RNA-Binding Protein(s) Enhances Tuber Productivity in Potato
Source: Int J Mol Sci. 2023 Oct 30;24(21):15754. doi: 10.3390/ijms242115754 (PMC10647900; doi:10.3390/ijms242115754)
Supplement: Supplementary file 1 [file ijms-24-15754-s001.zip]

Archive with 2 entries (2 files):
- ijms-2610476-Supplementary Figures 1-2 .pdf
- ijms-2610476-Supplementary tables.pdf
